# Supplementary material for: Human amnion-derived mesenchymal stem cells improved the reproductive function of age-related diminished ovarian reserve in mice through Ampk/FoxO3a signaling pathway
Source: Stem Cell Res Ther. 2021 Jun 2;12:317. doi: 10.1186/s13287-021-02382-x (PMC8173966; doi:10.1186/s13287-021-02382-x)
Supplement: Supplementary file 9 — Additional file 9: Table S1. Compared the relative expression of cytokines in culture supnantant of hAMSCs and hUMSCs. [file 13287_2021_2382_MOESM9_ESM.xls]

## Sheet: Sheet1
Compared the relative expression of cytokines in culture supnantant of hAMSCs and hUMSCs
	ErbB3	FGF-7	LIF	VEGF	MCP-1	MIP-3-α
hAMSCs	2.09	3.09	4.87	3.71	29.37	7.24
hUMSCs	0.96	1.02	3	1.19	19.31	3.18
AMSCs/UMSCs	2.19	3.02	1.62	3.12	1.52	2.27
(1) Data obtained from cytokine antibody microarray analysis. (2) The hAMSCs line (AMSC2) and the hUMSCs line (UMSC2) derived from a same donor. (3) The cytokines listed in the table were selected according to the criteria: the content of cytokines in the supernatant of hAMSCs culture must be 1.5 times of that in the supernatant of hUMSCs culture.
